# Supplementary material for: The Development of New Methods to Stimulate the Production of Antimicrobial Peptides in the Larvae of the Black Soldier Fly Hermetia illucens
Source: Int J Mol Sci. 2023 Oct 30;24(21):15765. doi: 10.3390/ijms242115765 (PMC10647447; doi:10.3390/ijms242115765)
Supplement: Supplementary file 1 [file ijms-24-15765-s001.zip]

Archive with 1 entries (1 files):
- ijms-2677030-supplementary.pdf
